# Supplementary material for: Nodal signaling regulates asymmetric cellular behaviors, driving clockwise rotation of the heart tube in zebrafish
Source: Commun Biol. 2022 Sep 21;5:996. doi: 10.1038/s42003-022-03826-7 (PMC9492702; doi:10.1038/s42003-022-03826-7)
Supplement: Supplementary file 12 — Supplementary Data 1 [file 42003_2022_3826_MOESM12_ESM.xlsx]

## Sheet: Fig.4c
Figure 4c	Relative length change	wild-type
	1. All cell arrays (A1-5)											2. Peripheral cell array (A3-5)											2. Inner cell array (A1-2)
	Dcell array length	0 h	1 h	2 h	3 h	4 h	5 h	6 h	7 h	8 h		Dcell array length	0 h	1 h	2 h	3 h	4 h	5 h	6 h	7 h	8 h		Dcell array length	0 h	1 h	2 h	3 h	4 h	5 h	6 h	7 h	8 h
	A5 cell array	0	-0.111802	-0.108011	-0.241873	-0.402255	-0.377545	-0.368432	-0.393688	-0.385544		A5 cell array	0	-0.111802	-0.108011	-0.241873	-0.402255	-0.377545	-0.368432	-0.393688	-0.385544		A2 cell array	0	-0.0767007	-0.142909	-0.192348	-0.218059	-0.279825	-0.318686	-0.37354	-0.38183
	A4 cell array	0	-0.0659537	-0.138608	-0.196788	-0.229356	-0.318853	-0.382058	-0.36637	-0.393804		A4 cell array	0	-0.0659537	-0.138608	-0.196788	-0.229356	-0.318853	-0.382058	-0.36637	-0.393804		A1 cell array	0	-0.116616	-0.184251	-0.24796	-0.320822	-0.407087	-0.437836	-0.483531	-0.508299
	A3 cell array	0	-0.0461682	-0.152371	-0.217053	-0.316006	-0.381446	-0.42366	-0.45887	-0.451501		A3 cell array	0	-0.0461682	-0.152371	-0.217053	-0.316006	-0.381446	-0.42366	-0.45887	-0.451501		Mean	0	-0.0966583	-0.16358	-0.220154	-0.269441	-0.343456	-0.378261	-0.428535	-0.445065
	A2 cell array	0	-0.0767007	-0.142909	-0.192348	-0.218059	-0.279825	-0.318686	-0.37354	-0.38183		Mean	0	-0.0746412	-0.132997	-0.218571	-0.315872	-0.359281	-0.391383	-0.406309	-0.410283		S.D	0	0.0282244	0.0292332	0.0393233	0.0726643	0.0899882	0.0842512	0.0777748	0.089427
	A1 cell array	0	-0.116616	-0.184251	-0.24796	-0.320822	-0.407087	-0.437836	-0.483531	-0.508299		S.D.	0	0.0336682	0.0227058	0.0225809	0.0864499	0.0350664	0.0287705	0.0475242	0.0359339
	Mean	0	-0.0834481	-0.14523	-0.219204	-0.2973	-0.352951	-0.386134	-0.4152	-0.424196
	S.D.	0	0.0301886	0.027423	0.0253432	0.0755221	0.0521001	0.0473296	0.0528176	0.0548438
	Dcell length	0 h	1 h	2 h	3 h	4 h	5 h	6 h	7 h	8 h		Dcell length	0 h	1 h	2 h	3 h	4 h	5 h	6 h	7 h	8 h		Dcell length	0 h	1 h	2 h	3 h	4 h	5 h	6 h	7 h	8 h
	A5 cell array	0	-0.0647851	0.0227892	0.00955213	-0.100228	-0.0639738	-0.0134509	-0.0542664	-0.0465831		A5 cell array	0	-0.0647851	0.0227892	0.00955213	-0.100228	-0.0639738	-0.0134509	-0.0542664	-0.0465831		A2 cell array	0	0.046575	0.0185367	-0.0333381	-0.0824148	-0.132683	-0.17904	-0.242701	-0.253255
	A4 cell array	0	-0.0354423	0.0209224	0.0740355	0.052633	-0.0382389	-0.113757	-0.0734506	-0.12914		A4 cell array	0	-0.0354423	0.0209224	0.0740355	0.052633	-0.0382389	-0.113757	-0.0734506	-0.12914		A1 cell array	0	0.00588288	-0.038519	-0.145425	-0.175522	-0.230798	-0.261905	-0.319551	-0.360439
	A3 cell array	0	0.090492	0.10694	0.106291	0.0317688	-0.0218962	-0.0606749	-0.136314	-0.0973689		A3 cell array	0	0.090492	0.10694	0.106291	0.0317688	-0.0218962	-0.0606749	-0.136314	-0.0973689		Mean	0	0.0262289	-0.00999116	-0.0893814	-0.128968	-0.181741	-0.220473	-0.281126	-0.306847
	A2 cell array	0	0.046575	0.0185367	-0.0333381	-0.0824148	-0.132683	-0.17904	-0.242701	-0.253255		Mean	0	-0.00324514	0.0502172	0.063293	-0.00527554	-0.0413696	-0.0626274	-0.0880105	-0.0910307		S.D.	0	0.0287737	0.0403445	0.0792572	0.0658368	0.0693783	0.0585945	0.054341	0.0757905
	A1 cell array	0	0.00588288	-0.038519	-0.145425	-0.175522	-0.230798	-0.261905	-0.319551	-0.360439		S.D.	0	0.0824939	0.0491323	0.0492561	0.0828907	0.0212128	0.0501813	0.0429181	0.0416419
	Mean	0	0.00854449	0.0261339	0.00222322	-0.0547527	-0.097518	-0.125766	-0.165257	-0.177357
	S.D.	0	0.0622111	0.0519753	0.0988754	0.0954413	0.0856711	0.0979386	0.113346	0.127578
	-Doverlap length	0 h	1 h	2 h	3 h	4 h	5 h	6 h	7 h	8 h		-Doverlap length	0 h	1 h	2 h	3 h	4 h	5 h	6 h	7 h	8 h		-Doverlap length	0 h	1 h	2 h	3 h	4 h	5 h	6 h	7 h	8 h
	A5 cell array	0	-0.0441313	-0.115349	-0.24192	-0.276812	-0.307159	-0.348402	-0.338003	-0.345356		A5 cell array	0	-0.0441313	-0.115349	-0.24192	-0.276812	-0.307159	-0.348402	-0.338003	-0.345356		A2 cell array	0	-0.111616	-0.150575	-0.16301	-0.161025	-0.155123	-0.151637	-0.131662	-0.1258
	A4 cell array	0	-0.0460586	-0.176664	-0.284438	-0.295643	-0.299299	-0.290431	-0.305419	-0.277674		A4 cell array	0	-0.0460586	-0.176664	-0.284438	-0.295643	-0.299299	-0.290431	-0.305419	-0.277674		A1 cell array	0	-0.105739	-0.142278	-0.101302	-0.140831	-0.172827	-0.169985	-0.145006	-0.131563
	A3 cell array	0	-0.143343	-0.268032	-0.325243	-0.351765	-0.363221	-0.36743	-0.319741	-0.362283		A3 cell array	0	-0.143343	-0.268032	-0.325243	-0.351765	-0.363221	-0.36743	-0.319741	-0.362283		Mean	0	-0.108678	-0.146427	-0.132156	-0.150928	-0.163975	-0.160811	-0.138334	-0.128681
	A2 cell array	0	-0.111616	-0.150575	-0.16301	-0.161025	-0.155123	-0.151637	-0.131662	-0.1258		Mean	0	-0.0778443	-0.186682	-0.283867	-0.308073	-0.323227	-0.335421	-0.321054	-0.328438		S.D.	0	0.00415522	0.00586679	0.0436342	0.0142796	0.0125181	0.0129741	0.00943571	0.00407515
	A1 cell array	0	-0.105739	-0.142278	-0.101302	-0.140831	-0.172827	-0.169985	-0.145006	-0.131563		S.D.	0	0.0567317	0.0768331	0.0416647	0.0389918	0.0348588	0.040107	0.0163321	0.0447696
	Mean	0	-0.0901776	-0.17058	-0.223183	-0.245215	-0.259526	-0.265577	-0.247966	-0.248535
	S.D.	0	0.0435748	0.0587061	0.090823	0.0906619	0.0908574	0.0999648	0.100855	0.113917

## Sheet: Fig.5c
Figure 5c	wild-type
Convergent ratio (L/L0)
1. Peripheral cell arrays	Left		0 h	1 h	2 h	3 h	4 h
	A4 cell array	embryo 1	1	1.03939	0.897576	0.731704	0.79607
	A4 cell array	embryo 2	1	0.970895	0.855523	0.775444	0.804039
	A4 cell array	embryo 3	1	0.722971	0.672621	0.5685	0.551309
	A3 cell array	embryo 1	1	0.847491	0.744419	0.572083	0.485751
	A3 cell array	embryo 2	1	0.980339	0.874075	0.822045	0.774521
	A3 cell array	embryo 3	1	0.871799	0.663522	0.631554	0.557899
		Mean	1	0.905482	0.784623	0.683555	0.661598
		S.D.	0	0.114562	0.104511	0.10799	0.144888
	Right		0 h	1 h	2 h	3 h	4 h
	A4 cell array	embryo 1	1	1.00111	0.907516	0.884621	0.860267
	A4 cell array	embryo 2	1	1.01211	0.929592	0.918825	0.902969
	A4 cell array	embryo 3	1	1.14224	1.03183	0.999881	0.892885
	A3 cell array	embryo 1	1	0.981638	0.927933	0.895465	0.891839
	A3 cell array	embryo 2	1	1.0154	0.910887	0.958071	0.883488
	A3 cell array	embryo 3	1	0.930911	0.998788	0.947103	0.888022
		Mean	1	1.0139	0.951091	0.933995	0.886578
		S.D.	0	0.0700961	0.0515905	0.0429996	0.0144223
2. Inner cell arrays	Left		0 h	1 h	2 h	3 h	4 h
	A2 cell array	embryo 1	1	0.941002	0.857386	0.745082	0.666189
	A2 cell array	embryo 2	1	1.00904	0.968357	0.864764	0.815043
	A2 cell array	embryo 3	1	0.88513	0.759286	0.715791	0.597172
	A1 cell array	embryo 1	1	0.988728	0.852875	0.769137	0.668842
	A1 cell array	embryo 2	1	0.953914	0.877727	0.784714	0.698361
	A1 cell array	embryo 3	1	0.963992	0.759488	0.610682	0.517232
		Mean	1	0.956968	0.845853	0.748362	0.660473
		S.D.	0	0.0428825	0.0789406	0.0840594	0.0999552
	Right		0 h	1 h	2 h	3 h	4 h
	A2 cell array	embryo 1	1	0.8226	0.842381	0.781801	0.799912
	A2 cell array	embryo 2	1	0.911519	0.869114	0.847069	0.919746
	A2 cell array	embryo 3	1	0.911004	0.916186	0.817763	0.769684
	A1 cell array	embryo 1	1	0.990423	0.956791	0.831348	0.799588
	A1 cell array	embryo 2	1	0.891485	0.829206	0.813531	0.835385
	A1 cell array	embryo 3	1	0.882364	0.759637	0.70456	0.592426
		Mean	1	0.901566	0.862219	0.799345	0.786123
		S.D.	0	0.0543867	0.0691526	0.0512528	0.108113

## Sheet: Fig. 5d
Figure 5d	wild-type
Relative length change
1. Peripheral cell array (A3,4)	Dcell array length							Dcell array length
	Left	0 h	1 h	2 h	3 h	4 h		Right	0 h	1 h	2 h	3 h	4 h
	A4 (embryo 1)	0	0.037264	-0.0968847	-0.253785	-0.192901		A4 (embryo 1)	0	0.0010352	-0.0865052	-0.10792	-0.130699
	A4 (embryo 2)	0	-0.023427	-0.11629	-0.180745	-0.157729		A4 (embryo 2)	0	0.0102668	-0.0597128	-0.068844	-0.0822918
	A4 (embryo 3)	0	-0.30372	-0.358922	-0.473074	-0.491923		A4 (embryo 3)	0	0.128905	0.028849	-0.000108028	-0.0970755
	A3 (embryo 1)	0	-0.160664	-0.269248	-0.450799	-0.541747		A3 (embryo 1)	0	-0.0194049	-0.0761601	-0.110472	-0.114304
	A3 (embryo 2)	0	-0.0191272	-0.122504	-0.17312	-0.219352		A3 (embryo 2)	0	0.0136906	-0.0791978	-0.0372636	-0.103548
	A3 (embryo 3)	0	-0.11958	-0.313852	-0.34367	-0.412373		A3 (embryo 3)	0	-0.0667036	-0.00116973	-0.0510709	-0.108112
	Mean	0	-0.0982091	-0.21295	-0.312532	-0.336004		Mean	0	0.0112982	-0.0456494	-0.0626129	-0.106005
	S.D.	0	0.123929	0.114589	0.131237	0.166338		S.D.	0	0.0647618	0.0478577	0.0425785	0.016317
	Dcell length							Dcell length
	Left	0 h	1 h	2 h	3 h	4 h		Right	0 h	1 h	2 h	3 h	4 h
	A4 (embryo 1)	0	0.1666	0.152588	-0.0422722	0.000269305		A4 (embryo 1)	0	0.0555869	0.0140881	-0.000770893	-0.00161612
	A4 (embryo 2)	0	0.0425553	0.101241	-0.00770697	0.0040239		A4 (embryo 2)	0	0.0327168	-0.0953886	-0.126741	-0.161084
	A4 (embryo 3)	0	-0.20681	-0.168607	-0.237116	-0.201165		A4 (embryo 3)	0	0.137403	0.0615177	0.0322034	-0.0730711
	A3 (embryo 1)	0	-0.14451	-0.160444	-0.334822	-0.398855		A3 (embryo 1)	0	-0.0540568	-0.0869834	-0.0359473	-0.0312819
	A3 (embryo 2)	0	0.0689883	-0.0249996	-0.073549	-0.13257		A3 (embryo 2)	0	-0.0147008	-0.135364	-0.092136	-0.122802
	A3 (embryo 3)	0	-0.118282	-0.257779	-0.245571	-0.341437		A3 (embryo 3)	0	0.0367296	0.0171005	-0.0282787	-0.0872813
	Mean	0	-0.0319099	-0.059667	-0.156839	-0.178289		Mean	0	0.0322798	-0.0375049	-0.041945	-0.0795226
	S.D.	0	0.145507	0.163351	0.13289	0.169116		S.D.	0	0.0652308	0.0785163	0.0585243	0.0583501
	-Doverlap length							-Doverlap length
	Left	0 h	1 h	2 h	3 h	4 h		Right	0 h	1 h	2 h	3 h	4 h
	A4 (embryo 1)	0	-0.117791	-0.233748	-0.189656	-0.184331		A4 (embryo 1)	0	-0.0563963	-0.113175	-0.12755	-0.141542
	A4 (embryo 2)	0	-0.0650606	-0.217353	-0.159158	-0.149086		A4 (embryo 2)	0	0.00730066	0.0652223	0.0848818	0.0752885
	A4 (embryo 3)	0	-0.10201	-0.160996	-0.186128	-0.249862		A4 (embryo 3)	0	-0.00219934	-0.0285526	-0.0188301	0.00154009
	A3 (embryo 1)	0	-0.0141431	-0.10372	-0.113621	-0.131571		A3 (embryo 1)	0	0.0244106	-0.0083697	-0.0997588	-0.0994991
	A3 (embryo 2)	0	-0.0813414	-0.0830025	-0.0901693	-0.0783858		A3 (embryo 2)	0	0.0387049	0.0627681	0.0553966	0.0175624
	A3 (embryo 3)	0	0.0123036	-0.0490991	-0.0927924	-0.0775077		A3 (embryo 3)	0	-0.0981646	-0.0140528	-0.0219782	-0.00763051
	Mean	0	-0.0613404	-0.14132	-0.138587	-0.145124		Mean	0	-0.0143907	-0.00602668	-0.0213064	-0.0257134
	S.D.	0	0.0508046	0.0748739	0.0455107	0.065928		S.D.	0	0.0523954	0.0661322	0.0831965	0.0800055
2. Inner cell array (A1-2)	Dcell array length							Dcell array length
	Left	0 h	1 h	2 h	3 h	4 h		Right	0 h	1 h	2 h	3 h	4 h
	A2 (embryo 1)	0	-0.056478	-0.136522	-0.244029	-0.319551		A2 (embryo 1)	0	-0.17109	-0.152013	-0.210438	-0.192972
	A2 (embryo 2)	0	0.00774202	-0.0270971	-0.115806	-0.158384		A2 (embryo 2)	0	-0.0876928	-0.129721	-0.151569	-0.0795394
	A2 (embryo 3)	0	-0.116677	-0.2445	-0.28868	-0.409165		A2 (embryo 3)	0	-0.0827597	-0.0779404	-0.169467	-0.214176
	A1 (embryo 1)	0	-0.0100043	-0.130582	-0.204904	-0.293921		A1 (embryo 1)	0	-0.00951799	-0.0429415	-0.167608	-0.199171
	A1 (embryo 2)	0	-0.0429584	-0.113975	-0.200676	-0.281168		A1 (embryo 2)	0	-0.0975285	-0.153502	-0.16759	-0.147949
	A1 (embryo 3)	0	-0.0361803	-0.241662	-0.391179	-0.485076		A1 (embryo 3)	0	-0.121596	-0.248455	-0.305386	-0.421295
	Mean	0	-0.0424259	-0.149056	-0.240879	-0.324544		Mean	0	-0.0950308	-0.134095	-0.195343	-0.209184
	S.D.	0	0.0431692	0.0828112	0.0932081	0.112592		S.D.	0	0.0529412	0.0710736	0.0573802	0.114836
	Dcell length							Dcell length
	Left	0 h	1 h	2 h	3 h	4 h		Right	0 h	1 h	2 h	3 h	4 h
	A2 (embryo 1)	0	0.0789367	0.0716478	-0.0236202	-0.106787		A2 (embryo 1)	0	-0.0339115	0.0282248	-0.00869418	0.0466703
	A2 (embryo 2)	0	0.0410865	-0.0269566	-0.164338	-0.157193		A2 (embryo 2)	0	-0.10607	-0.202442	-0.206629	-0.177754
	A2 (embryo 3)	0	-0.0619509	-0.21449	-0.247052	-0.367009		A2 (embryo 3)	0	-0.0331496	0.00241348	-0.128031	-0.225101
	A1 (embryo 1)	0	0.0309741	-0.11138	-0.18431	-0.277086		A1 (embryo 1)	0	-0.00845128	-0.0190967	-0.0940741	-0.157825
	A1 (embryo 2)	0	-0.0483604	-0.114392	-0.220067	-0.244617		A1 (embryo 2)	0	-0.0905476	-0.128334	-0.0950321	-0.0732326
	A1 (embryo 3)	0	-0.0295382	-0.17101	-0.332579	-0.415313		A1 (embryo 3)	0	-0.0798195	-0.171039	-0.179926	-0.345422
	Mean	0	0.00185796	-0.0944301	-0.195328	-0.261334		Mean	0	-0.0586582	-0.0817124	-0.118731	-0.155444
	S.D.	0	0.0564038	0.103053	0.102655	0.118435		S.D.	0	0.0387205	0.0977882	0.070477	0.133459
	-Doverlap length							-Doverlap length
	Left	0 h	1 h	2 h	3 h	4 h		Right	0 h	1 h	2 h	3 h	4 h
	A2 (embryo 1)	0	-0.135242	-0.214524	-0.237415	-0.231348		A2 (embryo 1)	0	-0.129906	-0.186431	-0.21408	-0.255011
	A2 (embryo 2)	0	-0.0365404	0.000117067	0.0472911	0.0026379		A2 (embryo 2)	0	0.00725406	0.0549691	0.0455745	0.0849436
	A2 (embryo 3)	0	-0.0480783	-0.019558	-0.0357055	-0.0281829		A2 (embryo 3)	0	-0.048382	-0.0964774	-0.0398942	0.0105062
	A1 (embryo 1)	0	-0.0388699	-0.0110051	0.00295895	0.00775737		A1 (embryo 1)	0	-0.000338225	-0.015077	-0.0491857	-0.0212995
	A1 (embryo 2)	0	0.00835513	0.0010521	0.0355683	-0.0223662		A1 (embryo 2)	0	-0.0071033	-0.0264918	-0.0627316	-0.0765636
	A1 (embryo 3)	0	0.00912608	-0.0541281	-0.0366467	-0.0418994		A1 (embryo 3)	0	-0.0304085	-0.0629741	-0.114328	-0.0504539
	Mean	0	-0.0402082	-0.0496744	-0.0373248	-0.0522336		Mean	0	-0.034814	-0.0554137	-0.0724408	-0.051313
	S.D.	0	0.0527273	0.0832465	0.104053	0.0897431		S.D.	0	0.0509357	0.0819229	0.0865311	0.114385

## Sheet: Fig.6c 
Figure 6c	s1pr2 morphants
Convergent ratio (L/L0)	(cardia bifida)
1. Peripheral cell arrays	Left		0 h	1 h	2 h	3 h	4 h
	A4 cell array	embryo 1	1	0.926608	0.838968	0.79073	0.74823
	A4 cell array	embryo 2	1	0.948123	0.698158	0.518129	0.547866
	A4 cell array	embryo 3	1	0.918832	0.928789	0.791573	0.5994
	A4 cell array	embryo 4	1	0.98336	0.770727	0.574387	0.649018
	A3 cell array	embryo 1	1	0.90368	0.849113	0.748627	0.719317
	A3 cell array	embryo 2	1	1.0024	0.949551	0.649565	0.399671
	A3 cell array	embryo 3	1	0.993862	1.03304	0.869728	0.69689
	A3 cell array	embryo 4	1	1.00465	0.951513	0.86161	0.73554
		Mean	1	0.96019	0.877483	0.725544	0.636992
		S.D.	0	0.0407193	0.109118	0.130978	0.118486
	Right		0 h	1 h	2 h	3 h	4 h
	A4 cell array	embryo 1	1	1.0057	0.881472	0.770979	0.728005
	A4 cell array	embryo 2	1	0.857425	0.756614	0.646376	0.626376
	A4 cell array	embryo 3	1	1.06673	1.17878	1.24441	1.39606
	A4 cell array	embryo 4	1	1.06089	1.11714	1.05568	1.01444
	A3 cell array	embryo 1	1	1.00796	1.0323	0.848213	0.83593
	A3 cell array	embryo 2	1	1.15321	1.10778	1.06303	0.957688
	A3 cell array	embryo 3	1	0.992918	1.00141	1.05772	1.03467
	A3 cell array	embryo 4	1	0.985579	1.08695	0.98823	0.889577
		Mean	1	1.0163	1.02031	0.95933	0.935344
		S.D.	0	0.0846759	0.139332	0.191828	0.232782
2. Inner cell arrays	Left		0 h	1 h	2 h	3 h	4 h
	A2 cell array	embryo 1	1	0.967558	0.912025	0.906909	0.814418
	A2 cell array	embryo 2	1	1.09456	1.09668	1.01416	0.674206
	A2 cell array	embryo 3	1	1.03292	1.01637	0.835488	0.72146
	A2 cell array	embryo 4	1	1.04877	1.01318	1.01012	0.922856
	A1 cell array	embryo 1	1	0.922051	0.824322	0.819235	0.729455
	A1 cell array	embryo 2	1	1.02381	1.03796	1.0057	0.642753
	A1 cell array	embryo 3	1	1.00516	0.933117	0.819266	0.698061
	A1 cell array	embryo 4	1	1.02598	1.00161	0.896416	0.840008
		Mean	1	1.0151	0.979408	0.913411	0.755402
		S.D.	0	0.0520671	0.0852863	0.0863176	0.094927
	Right		t0	t1	t2	t3	t4
	A2 cell array	embryo 1	1	1.19436	1.43214	1.50191	1.31771
	A2 cell array	embryo 2	1	1.07254	0.991441	0.960495	0.903126
	A2 cell array	embryo 3	1	0.959252	0.927127	0.975594	0.963519
	A2 cell array	embryo 4	1	1.03044	1.12391	0.981185	0.833265
	A1 cell array	embryo 1	1	1.09916	1.12637	1.08529	0.997974
	A1 cell array	embryo 2	1	0.931048	0.849514	0.813271	0.701332
	A1 cell array	embryo 3	1	1.04687	1.01461	0.93856	0.862023
	A1 cell array	embryo 4	1	0.864752	0.807265	0.691786	0.648503
		Mean	1	1.0248	1.03405	0.993512	0.903431
		S.D.	0	0.104046	0.197913	0.237548	0.205859

## Sheet: Fig. 6d 
Figure 6d	s1pr2 morphants
Relative length change	(cardia bifida)
1. Peripheral cell array (A3,4)	Dcell array length							Dcell array length
	Left	0 h	1 h	2 h	3 h	4 h		Right	0 h	1 h	2 h	3 h	4 h
	A4 (embryo 1)	0	-0.0714186	-0.156701	-0.203642	-0.244999		A4 (embryo 1)	0	0.00599632	-0.124722	-0.24099	-0.28621
	A4 (embryo 2)	0	-0.0417336	-0.242825	-0.387655	-0.363732		A4 (embryo 2)	0	-0.146356	-0.249839	-0.363	-0.383531
	A4 (embryo 3)	0	-0.0804521	-0.0705823	-0.206588	-0.397066		A4 (embryo 3)	0	0.057514	0.154084	0.210642	0.341346
	A4 (embryo 4)	0	-0.0156694	-0.215895	-0.400779	-0.330502		A4 (embryo 4)	0	0.0621324	0.119533	0.0568172	0.0147396
	A3 (embryo 1)	0	-0.0943787	-0.147846	-0.246307	-0.275027		A3 (embryo 1)	0	0.0076472	0.0310236	-0.145781	-0.157578
	A3 (embryo 2)	0	0.00241296	-0.0507222	-0.352334	-0.603582		A3 (embryo 2)	0	0.136881	0.0962882	0.0563132	-0.0378025
	A3 (embryo 3)	0	-0.00603854	0.0325049	-0.128158	-0.298193		A3 (embryo 3)	0	-0.00633685	0.00126365	0.05165	0.031019
	A3 (embryo 4)	0	0.00424751	-0.0442704	-0.126354	-0.24146		A3 (embryo 4)	0	-0.0133209	0.0803174	-0.0108719	-0.102001
	Mean	0	-0.0378788	-0.112042	-0.256477	-0.34432		Mean	0	0.0130197	0.0134936	-0.0481526	-0.0725022
	S.D.	0	0.0397305	0.0942125	0.110841	0.118286		S.D.	0	0.0813112	0.136923	0.187504	0.220817
	Dcell length							Dcell length
	Left	0 h	1 h	2 h	3 h	4 h		Right	0 h	1 h	2 h	3 h	4 h
	A4 (embryo 1)	0	-0.0422529	-0.0592087	-0.0478665	-0.0201054		A4 (embryo 1)	0	-0.0357058	-0.080892	-0.170603	-0.124635
	A4 (embryo 2)	0	0.101861	-0.129377	-0.32481	-0.372443		A4 (embryo 2)	0	-0.126367	-0.0116257	-0.17267	-0.184321
	A4 (embryo 3)	0	0.0424183	0.10403	-0.0641039	-0.258241		A4 (embryo 3)	0	0.23418	0.462145	0.698661	0.899746
	A4 (embryo 4)	0	0.0957921	-0.059375	-0.133037	-0.0171884		A4 (embryo 4)	0	0.111649	0.130682	0.059345	0.04812
	A3 (embryo 1)	0	0.0211351	0.0638582	-0.0194723	-0.076547		A3 (embryo 1)	0	0.0913191	0.0848895	-0.0111322	0.013381
	A3 (embryo 2)	0	0.112056	0.164332	-0.0253402	-0.357176		A3 (embryo 2)	0	0.130177	0.17292	0.159082	0.145303
	A3 (embryo 3)	0	-0.0215778	0.0442609	-0.0446958	-0.226075		A3 (embryo 3)	0	0.0624059	0.215442	0.286117	0.244536
	A3 (embryo 4)	0	0.0486169	0.0527474	-0.0158877	-0.131776		A3 (embryo 4)	0	0.0387859	0.139147	0.0633709	0.0221763
	Mean	0	0.0447561	0.0226585	-0.0844017	-0.182444		Mean	0	0.0633056	0.139089	0.114021	0.133038
	S.D.	0	0.0572513	0.0973276	0.104118	0.14229		S.D.	0	0.109004	0.162768	0.282305	0.338348
	-Doverlap length							-Doverlap length
	Left	0 h	1 h	2 h	3 h	4 h		Right	0 h	1 h	2 h	3 h	4 h
	A4 (embryo 1)	0	-0.0316633	-0.0974156	-0.167128	-0.221523		A4 (embryo 1)	0	0.0277949	-0.0664405	-0.109537	-0.165977
	A4 (embryo 2)	0	-0.139747	-0.0920139	-0.0811143	-0.000823496		A4 (embryo 2)	0	-0.0212847	-0.241663	-0.1983	-0.208546
	A4 (embryo 3)	0	-0.125318	-0.19241	-0.154828	-0.154296		A4 (embryo 3)	0	-0.202693	-0.325121	-0.516969	-0.587013
	A4 (embryo 4)	0	-0.125902	-0.164252	-0.290911	-0.335899		A4 (embryo 4)	0	-0.0748925	-0.0357236	-0.0252662	-0.0787303
	A3 (embryo 1)	0	-0.124153	-0.245981	-0.261946	-0.234939		A3 (embryo 1)	0	-0.0835974	-0.0749624	-0.157342	-0.219402
	A3 (embryo 2)	0	-0.0983802	-0.196502	-0.238424	-0.206922		A3 (embryo 2)	0	0.000461279	-0.0871742	-0.124374	-0.219189
	A3 (embryo 3)	0	0.0223702	-0.0110815	-0.0828044	-0.0706745		A3 (embryo 3)	0	-0.068267	-0.221771	-0.24687	-0.23931
	A3 (embryo 4)	0	-0.0451613	-0.0999874	-0.109049	-0.10284		A3 (embryo 4)	0	-0.047762	-0.0569393	-0.0888963	-0.119817
	Mean	0	-0.0834943	-0.137455	-0.173276	-0.16599		Mean	0	-0.05878	-0.138724	-0.183444	-0.229748
	S.D.	0	0.0584929	0.0756351	0.082051	0.106148		S.D.	0	0.0699065	0.107891	0.150748	0.154622
2. Inner cell array (A1-2)	Dcell array length							Dcell array length
	Left	0 h	1 h	2 h	3 h	4 h		Right	0 h	1 h	2 h	3 h	4 h
	A2 (embryo 1)	0	-0.0316508	-0.0858278	-0.0908194	-0.181053		A2 (embryo 1)	0	0.185699	0.412883	0.479543	0.303548
	A2 (embryo 2)	0	0.0856326	0.087555	0.0128243	-0.295032		A2 (embryo 2)	0	0.0660172	-0.00778964	-0.0359534	-0.088165
	A2 (embryo 3)	0	0.0321498	0.015982	-0.160642	-0.271987		A2 (embryo 3)	0	-0.0372021	-0.066532	-0.0222818	-0.0333063
	A2 (embryo 4)	0	0.0429555	0.0116064	0.00891386	-0.0679494		A2 (embryo 4)	0	0.0273466	0.111324	-0.0169035	-0.149798
	A1 (embryo 1)	0	-0.0714772	-0.161092	-0.165757	-0.248084		A1 (embryo 1)	0	0.094241	0.120101	0.0810597	-0.00192556
	A1 (embryo 2)	0	0.0221334	0.0352852	0.00529381	-0.332063		A1 (embryo 2)	0	-0.073016	-0.159354	-0.197733	-0.316269
	A1 (embryo 3)	0	0.00532986	-0.069146	-0.186848	-0.312154		A1 (embryo 3)	0	0.0445955	0.0139062	-0.0584634	-0.131292
	A1 (embryo 4)	0	0.0217747	0.00134808	-0.0868088	-0.134082		A1 (embryo 4)	0	-0.116082	-0.165423	-0.264538	-0.301688
	Mean	0	0.013356	-0.0205362	-0.0829804	-0.230301		Mean	0	0.0239499	0.0323895	-0.00440884	-0.0898619
	S.D.	0	0.0476413	0.0793071	0.0838054	0.0936109		S.D.	0	0.0971463	0.187592	0.22391	0.195355
	Dcell length							Dcell length
	Left	0 h	1 h	2 h	3 h	4 h		Right	0 h	1 h	2 h	3 h	4 h
	A2 (embryo 1)	0	0.0324613	-0.015721	0.0399807	-0.0598588		A2 (embryo 1)	0	0.306802	0.367449	0.492433	0.351115
	A2 (embryo 2)	0	0.230124	0.191836	0.0838336	-0.237227		A2 (embryo 2)	0	0.0115476	-0.00554749	-0.00945283	-0.0768964
	A2 (embryo 3)	0	0.103841	0.0453903	-0.0831752	-0.196553		A2 (embryo 3)	0	-0.0439502	0.0173427	0.0894721	0.0988532
	A2 (embryo 4)	0	0.182249	0.228641	0.275117	0.238492		A2 (embryo 4)	0	-0.00846255	0.0955944	-0.0843518	-0.188106
	A1 (embryo 1)	0	-0.0645718	-0.0565575	-0.0370648	-0.165014		A1 (embryo 1)	0	0.264993	0.278118	0.2261	0.0283625
	A1 (embryo 2)	0	0.058487	0.0784077	0.0560951	-0.224194		A1 (embryo 2)	0	-0.0211179	-0.0951656	-0.173185	-0.425527
	A1 (embryo 3)	0	0.0789814	0.0772285	0.00397963	-0.136539		A1 (embryo 3)	0	0.127204	0.149986	0.0861273	0.031034
	A1 (embryo 4)	0	0.165571	0.224173	0.156504	0.0319125		A1 (embryo 4)	0	-0.0691743	-0.073342	-0.145727	-0.184981
	Mean	0	0.0983929	0.0966748	0.0619088	-0.0936227		Mean	0	0.0709802	0.0918043	0.0601771	-0.0457683
	S.D.	0	0.0939614	0.108352	0.113139	0.161424		S.D.	0	0.145205	0.165333	0.219902	0.231347
	-Doverlap length							-Doverlap length
	Left	0 h	1 h	2 h	3 h	4 h		Right	0 h	1 h	2 h	3 h	4 h
	A2 (embryo 1)	0	-0.061544	-0.0932188	-0.137397	-0.141562		A2 (embryo 1)	0	-0.102278	0.0574159	-0.0060243	-0.0351361
	A2 (embryo 2)	0	-0.149754	-0.105596	-0.0693593	-0.0465582		A2 (embryo 2)	0	0.0946862	0.0278795	-0.00437904	0.0304217
	A2 (embryo 3)	0	-0.0704358	-0.026571	-0.0778498	-0.086187		A2 (embryo 3)	0	0.00861988	-0.0834046	-0.114794	-0.133897
	A2 (embryo 4)	0	-0.12905	-0.201105	-0.24126	-0.254446		A2 (embryo 4)	0	0.0467205	0.0202165	0.0696306	0.0468357
	A1 (embryo 1)	0	-0.0312112	-0.120323	-0.141914	-0.086957		A1 (embryo 1)	0	-0.163459	-0.174873	-0.162873	-0.0678319
	A1 (embryo 2)	0	-0.0212373	-0.0301086	-0.0410339	-0.0804136		A1 (embryo 2)	0	-0.023427	-0.0596852	-0.017474	0.123178
	A1 (embryo 3)	0	-0.065228	-0.142997	-0.191856	-0.182224		A1 (embryo 3)	0	-0.0833844	-0.133796	-0.133217	-0.160163
	A1 (embryo 4)	0	-0.149449	-0.23925	-0.246432	-0.17979		A1 (embryo 4)	0	-0.0510491	-0.0958624	-0.11366	-0.109
	Mean	0	-0.0847387	-0.119896	-0.143388	-0.132267		Mean	0	-0.0341964	-0.0552636	-0.0603488	-0.0381991
	S.D.	0	0.051268	0.074701	0.0782267	0.0696722		S.D.	0	0.0837982	0.0830148	0.0814546	0.0985001

## Sheet: Fig.7c
Convergent ratio (L/L0)	spaw morphants
1. Peripheral cell arrays	Left		0 h	1 h	2 h	3 h	4 h
	A4 cell array	embryo 1	1	0.963915	0.864015	0.840132	0.881038
	A4 cell array	embryo 2	1	0.99916	1.03293	1.02937	0.967702
	A4 cell array	embryo 3	1	0.936962	0.968379	0.933416	0.920027
	A3 cell array	embryo 1	1	0.99843	0.901793	0.780684	0.742212
	A3 cell array	embryo 2	1	1.06943	1.12962	1.10637	1.02747
	A3 cell array	embryo 3	1	0.981212	0.978394	1.05436	1.00482
		Mean	1	0.991517	0.979188	0.957388	0.923879
		S.D.	0	0.0447664	0.0947516	0.128319	0.103977
	Right		0 h	1 h	2 h	3 h	4 h
	A4 cell array	embryo 1	1	1.04286	1.04257	1.01366	0.96243
	A4 cell array	embryo 2	1	0.930806	0.915741	0.905171	0.823544
	A4 cell array	embryo 3	1	0.988083	0.996976	0.956523	0.795683
	A3 cell array	embryo 1	1	0.931741	0.926913	0.903969	0.87665
	A3 cell array	embryo 2	1	0.870944	0.856505	0.797916	0.701193
	A3 cell array	embryo 3	1	1.00619	1.06708	1.11552	1.08787
		Mean	1	0.961771	0.967632	0.948794	0.874563
		S.D.	0	0.0622111	0.0813237	0.108391	0.135727
2. Inner cell arrays	Left		0 h	1 h	2 h	3 h	4 h
	A2 cell array	embryo 1	1	0.920838	0.795045	0.732971	0.709706
	A2 cell array	embryo 2	1	0.856521	0.856945	0.775815	0.713239
	A2 cell array	embryo 3	1	0.909136	0.77744	0.800579	0.793867
	A1 cell array	embryo 1	1	0.961658	0.914589	0.783609	0.708022
	A1 cell array	embryo 2	1	0.945503	0.900905	0.915003	0.941189
	A1 cell array	embryo 3	1	0.951952	0.798705	0.709477	0.721784
		Mean	1	0.924268	0.840605	0.786242	0.764635
		S.D.	0	0.0385897	0.0586478	0.0715979	0.0924399
	Right		0 h	1 h	2 h	3 h	4 h
	A2 cell array	embryo 1	1	0.898226	0.799143	0.748643	0.67994
	A2 cell array	embryo 2	1	0.91599	0.843161	0.856691	0.82843
	A2 cell array	embryo 3	1	1.0163	1.01688	0.913766	0.864029
	A1 cell array	embryo 1	1	1.03109	0.826588	0.794495	0.7743
	A1 cell array	embryo 2	1	0.941258	0.853754	0.850367	0.789387
	A1 cell array	embryo 3	1	1.10839	1.02588	1.1078	1.03659
		Mean	1	0.98521	0.894235	0.878627	0.82878
		S.D.	0	0.0806661	0.100239	0.125706	0.11925

## Sheet: Fig. 7d
Figure 7d	spaw morphants
Relative length change
1. Peripheral cell array (A3,4)	Dcell array length							Dcell array length
	Left	0 h	1 h	2 h	3 h	4 h		Right	0 h	1 h	2 h	3 h	4 h
	A4 (embryo 1)	0	-0.035198	-0.132641	-0.155937	-0.116037		A4 (embryo 1)	0	0.0416679	0.0413855	0.0132831	-0.0365232
	A4 (embryo 2)	0	-0.000728018	0.0285219	0.0254396	-0.0279767		A4 (embryo 2)	0	-0.0602528	-0.0733711	-0.0825755	-0.153654
	A4 (embryo 3)	0	-0.0654341	-0.0328227	-0.0691151	-0.0830132		A4 (embryo 3)	0	-0.0115845	-0.0029393	-0.0422653	-0.198621
	A3 (embryo 1)	0	-0.00147538	-0.0923133	-0.206154	-0.242317		A3 (embryo 1)	0	-0.0688947	-0.0737675	-0.0969261	-0.124499
	A3 (embryo 2)	0	0.0609076	0.113716	0.0933203	0.0240996		A3 (embryo 2)	0	-0.120649	-0.134146	-0.188919	-0.27934
	A3 (embryo 3)	0	-0.0184304	-0.0211955	0.0533261	0.00473018		A3 (embryo 3)	0	0.00617351	0.0669372	0.11527	0.0876816
	Mean	0	-0.0100597	-0.0227892	-0.0431868	-0.0734191		Mean	0	-0.0355899	-0.0293169	-0.0470221	-0.117493
	S.D.	0	0.0423449	0.087488	0.120501	0.098099		S.D.	0	0.0587225	0.0772856	0.103814	0.128674
	Dcell length							Dcell length
	Left	0 h	1 h	2 h	3 h	4 h		Right	0 h	1 h	2 h	3 h	4 h
	A4 (embryo 1)	0	-0.0674881	-0.16458	-0.17429	-0.154306		A4 (embryo 1)	0	0.0065315	0.030382	0.00104637	-0.0255073
	A4 (embryo 2)	0	-0.0159534	0.0139679	0.0545698	-0.0225749		A4 (embryo 2)	0	-0.00347016	0.0503258	0.0958759	0.0559264
	A4 (embryo 3)	0	-0.0466791	-0.00169312	-0.0531374	-0.0552976		A4 (embryo 3)	0	0.0165722	0.00710582	-0.036223	-0.21912
	A3 (embryo 1)	0	-0.0201419	-0.124549	-0.225783	-0.256403		A3 (embryo 1)	0	0.0144453	0.0144886	-0.00555503	-0.0705803
	A3 (embryo 2)	0	0.0644597	0.0712417	0.0668123	-0.007405		A3 (embryo 2)	0	-0.0609109	-0.0585816	-0.0867668	-0.156866
	A3 (embryo 3)	0	-0.00393383	0.0423394	0.103588	0.0459303		A3 (embryo 3)	0	-0.0062672	0.0631305	0.161991	0.109851
	Mean	0	-0.0149561	-0.0272122	-0.03804	-0.0750094		Mean	0	-0.00551656	0.0178085	0.021728	-0.0510493
	S.D.	0	0.0452155	0.095102	0.136871	0.110929		S.D.	0	0.0286525	0.0429664	0.0910747	0.124749
	-Doverlap length							-Doverlap length
	Left	0 h	1 h	2 h	3 h	4 h		Right	0 h	1 h	2 h	3 h	4 h
	A4 (embryo 1)	0	0.0188446	0.0165554	0.0120811	0.0201927		A4 (embryo 1)	0	0.0242492	-0.0135613	-0.0199308	-0.0303447
	A4 (embryo 2)	0	0.0131264	0.00507721	-0.0446297	-0.0225496		A4 (embryo 2)	0	-0.0542426	-0.131485	-0.190654	-0.225956
	A4 (embryo 3)	0	-0.019628	-0.0264645	-0.0154494	-0.0248075		A4 (embryo 3)	0	-0.00912091	0.00417259	0.013848	0.0138389
	A3 (embryo 1)	0	0.0270414	0.0363783	0.0153999	0.0226799		A3 (embryo 1)	0	-0.0874801	-0.110173	-0.123918	-0.0726414
	A3 (embryo 2)	0	0.000942285	0.037307	0.00516707	0.0117476		A3 (embryo 2)	0	-0.0591864	-0.0747039	-0.100369	-0.12686
	A3 (embryo 3)	0	-0.0199481	-0.0762777	-0.0783116	-0.0629474		A3 (embryo 3)	0	0.015276	-0.0135255	-0.059457	-0.0332886
	Mean	0	0.00339642	-0.00123738	-0.0176238	-0.00928073		Mean	0	-0.0284175	-0.056546	-0.08008	-0.0792086
	S.D.	0	0.0198671	0.0436452	0.0371737	0.0335548		S.D.	0	0.0450717	0.0569326	0.0740617	0.0860264
2. Inner cell array (A1-2)	Dcell array length							Dcell array length
	Left	0 h	1 h	2 h	3 h	4 h		Right	0 h	1 h	2 h	3 h	4 h
	A2 (embryo 1)	0	-0.0789048	-0.204289	-0.266161	-0.28935		A2 (embryo 1)	0	-0.0880881	-0.173847	-0.217557	-0.277021
	A2 (embryo 2)	0	-0.155564	-0.155104	-0.243068	-0.310914		A2 (embryo 2)	0	-0.0874644	-0.163289	-0.149202	-0.178626
	A2 (embryo 3)	0	-0.0741434	-0.181605	-0.162724	-0.1682		A2 (embryo 3)	0	0.0158623	0.0164289	-0.0839092	-0.132306
	A1 (embryo 1)	0	-0.0385989	-0.0859845	-0.217843	-0.293938		A1 (embryo 1)	0	0.0297741	-0.166051	-0.196782	-0.21612
	A1 (embryo 2)	0	-0.0467131	-0.0849415	-0.0728565	-0.0504112		A1 (embryo 2)	0	-0.0501882	-0.124949	-0.127843	-0.179943
	A1 (embryo 3)	0	-0.0444968	-0.186417	-0.26905	-0.257653		A1 (embryo 3)	0	0.0841333	0.0200885	0.0836751	0.0284042
	Mean	0	-0.0730702	-0.149723	-0.205284	-0.228411		Mean	0	-0.0159951	-0.0986032	-0.11527	-0.159268
	S.D.	0	0.0436804	0.0522083	0.0757706	0.100974		S.D.	0	0.0701567	0.0920971	0.108608	0.103777
	Dcell length							Dcell length
	Left	0 h	1 h	2 h	3 h	4 h		Right	0 h	1 h	2 h	3 h	4 h
	A2 (embryo 1)	0	-0.107321	-0.205695	-0.243337	-0.24482		A2 (embryo 1)	0	-0.0385164	-0.155358	-0.187842	-0.284288
	A2 (embryo 2)	0	-0.0306107	-0.0336262	-0.00877401	-0.113396		A2 (embryo 2)	0	-0.0495797	-0.0926112	-0.0656345	-0.116882
	A2 (embryo 3)	0	-0.15411	-0.14946	-0.133006	-0.145759		A2 (embryo 3)	0	0.00098984	0.0236752	-0.0435374	-0.128888
	A1 (embryo 1)	0	0.0102165	0.0100041	-0.135	-0.222157		A1 (embryo 1)	0	0.0843874	-0.0702997	-0.125181	-0.151871
	A1 (embryo 2)	0	-0.035517	-0.0633646	0.0200112	0.0312848		A1 (embryo 2)	0	-0.073758	-0.150956	-0.123572	-0.119305
	A1 (embryo 3)	0	-0.0423375	-0.102718	-0.167662	-0.178415		A1 (embryo 3)	0	0.0473605	-0.00244243	0.0394538	-0.0602277
	Mean	0	-0.0599466	-0.0908099	-0.111295	-0.145544		Mean	0	-0.00485274	-0.0746654	-0.0843855	-0.143577
	S.D.	0	0.0596681	0.0786979	0.0993957	0.0991037		S.D.	0	0.0610014	0.0742425	0.0790689	0.0752769
	-Doverlap length							-Doverlap length
	Left	0 h	1 h	2 h	3 h	4 h		Right	0 h	1 h	2 h	3 h	4 h
	A2 (embryo 1)	0	0.00342204	-0.00640793	-0.0402022	-0.0623247		A2 (embryo 1)	0	-0.0383424	-0.0237407	-0.0462196	-0.00395564
	A2 (embryo 2)	0	-0.126754	-0.120205	-0.232172	-0.194337		A2 (embryo 2)	0	-0.0367628	-0.071092	-0.0908335	-0.0764977
	A2 (embryo 3)	0	0.0784025	-0.0410419	-0.0331163	-0.0335835		A2 (embryo 3)	0	0.0334304	0.0072028	-0.0336483	0.000454455
	A1 (embryo 1)	0	-0.0519853	-0.104641	-0.094134	-0.0862214		A1 (embryo 1)	0	-0.0697584	-0.0877194	-0.109533	-0.0816932
	A1 (embryo 2)	0	0.00366953	0.000860301	-0.0868374	-0.0816593		A1 (embryo 2)	0	0.00786666	0.0208012	-0.00440912	-0.0479664
	A1 (embryo 3)	0	0.022535	-0.0567557	-0.0907441	-0.0598723		A1 (embryo 3)	0	0.0490569	0.010493	0.0132914	0.0803276
	Mean	0	-0.011785	-0.0546984	-0.0962009	-0.086333		Mean	0	-0.00908493	-0.0240092	-0.0452253	-0.0215551
	S.D.	0	0.0701651	0.0497891	0.0717291	0.0561174		S.D.	0	0.04643	0.045713	0.0478346	0.0608393

## Sheet: Fig.8c
Figure 8c	s1pr2/spaw double morphants
Convergent ratio (L/L0)
1. Peripheral cell arrays	Left		0 h	1 h	2 h	3 h	4 h
	A4 cell array	embryo 1	1	1.04758	1.23455	1.26371	1.23746
	A4 cell array	embryo 2	1	1.1138	1.16211	1.12727	1.24838
	A4 cell array	embryo 3	1	1.3202	1.49907	1.37073	1.12818
	A3 cell array	embryo 1	1	0.970417	1.02	1.04893	0.961861
	A3 cell array	embryo 2	1	1.12321	1.20815	1.22435	1.29941
	A3 cell array	embryo 3	1	1.26875	1.28425	1.26444	1.07626
		Mean	1	1.14066	1.23469	1.21657	1.15859
		S.D.	0	0.132148	0.157746	0.113505	0.126902
	Right		0 h	1 h	2 h	3 h	4 h
	A4 cell array	embryo 1	1	1.08946	1.19723	1.34959	1.19619
	A4 cell array	embryo 2	1	1.09666	1.30208	1.29036	1.36796
	A4 cell array	embryo 3	1	0.935432	1.09652	1.19285	1.15648
	A3 cell array	embryo 1	1	0.904113	0.90087	0.926584	0.850157
	A3 cell array	embryo 2	1	1.07913	1.05483	1.02663	1.08608
	A3 cell array	embryo 3	1	0.897675	1.03552	1.00633	0.961544
		Mean	1	1.00041	1.09784	1.13206	1.10307
		S.D.	0	0.0974069	0.138653	0.170422	0.182195
2. Inner cell arrays	Left		0 h	1 h	2 h	3 h	4 h
	A2 cell array	embryo 1	1	0.979109	0.980985	0.961437	0.892766
	A2 cell array	embryo 2	1	1.0651	1.05585	1.10589	1.14923
	A2 cell array	embryo 3	1	1.13121	1.18895	1.13037	0.957646
	A1 cell array	embryo 1	1	1.05051	1.02864	1.01471	0.997625
	A1 cell array	embryo 2	1	1.08408	1.05811	1.0398	0.889002
		Mean	1	1.062	1.06251	1.05044	0.977254
		S.D.	0	0.0554299	0.0772095	0.0685109	0.106421
	Right		0 h	1 h	2 h	3 h	4 h
	A2 cell array	embryo 1	1	0.990928	1.0328	1.10337	1.01769
	A2 cell array	embryo 2	1	1.05992	1.11324	1.11098	1.12278
	A2 cell array	embryo 3	1	1.03314	1.18976	1.08388	1.02383
	A1 cell array	embryo 1	1	0.928672	0.877389	0.857321
	A1 cell array	embryo 2	1	0.931925	1.04357	1.00233	0.919454
		Mean	1	0.988916	1.05135	1.03157	1.02094
		S.D.	0	0.0589036	0.115817	0.106553	0.0830438

## Sheet: Fig. 8d 
Figure 8d	s1pr2/spaw double morphants
Relative length change
1. Peripheral cell array (A3,4)	Dcell array length							Dcell array length
	Left	0 h	1 h	2 h	3 h	4 h		Right	0 h	1 h	2 h	3 h	4 h
	A4 (embryo 1)	0	0.046157	0.22753	0.255817	0.230357		A4 (embryo 1)	0	0.0735015	0.162047	0.287231	0.16119
	A4 (embryo 2)	0	0.148113	0.210994	0.165649	0.323276		A4 (embryo 2)	0	0.0842308	0.263228	0.253019	0.320643
	A4 (embryo 3)	0	0.301296	0.469604	0.348843	0.120608		A4 (embryo 3)	0	-0.0544821	0.0814426	0.162728	0.132037
	A3 (embryo 1)	0	-0.0276309	0.0186794	0.045704	-0.0356226		A3 (embryo 1)	0	-0.100393	-0.103788	-0.0768652	-0.156883
	A3 (embryo 2)	0	0.134296	0.226883	0.244536	0.326354		A3 (embryo 2)	0	0.0843787	0.0584691	0.0283986	0.0917941
	A3 (embryo 3)	0	0.325675	0.344465	0.32045	0.0924116		A3 (embryo 3)	0	-0.115441	0.0400745	0.00714203	-0.0433855
	Mean	0	0.154651	0.249692	0.230166	0.176231		Mean	0	-0.00470085	0.0835789	0.110276	0.0842324
	S.D.	0	0.138715	0.150479	0.110714	0.142892		S.D.	0	0.0957686	0.123341	0.146152	0.16648
	Dcell length							Dcell length
	Left	0 h	1 h	2 h	3 h	4 h		Right	0 h	1 h	2 h	3 h	4 h
	A4 (embryo 1)	0	0.0474101	0.219721	0.305425	0.267582		A4 (embryo 1)	0	0.150312	0.304074	0.529371	0.511491
	A4 (embryo 2)	0	0.346709	0.556969	0.522263	0.621188		A4 (embryo 2)	0	0.0494349	0.273917	0.278434	0.368756
	A4 (embryo 3)	0	0.275523	0.435847	0.308372	0.137147		A4 (embryo 3)	0	-0.0358867	0.0781401	0.220339	0.136736
	A3 (embryo 1)	0	-0.0529379	0.0696882	0.0981918	-0.0173933		A3 (embryo 1)	0	-0.08518	-0.0278326	0.0408982	-0.00982418
	A3 (embryo 2)	0	0.106303	0.237222	0.699934	0.798006		A3 (embryo 2)	0	0.191379	0.264947	0.199805	0.308623
	A3 (embryo 3)	0	0.374706	0.451591	0.521596	0.3562		A3 (embryo 3)	0	-0.144187	0.112788	0.205457	0.216439
	Mean	0	0.182952	0.328506	0.409297	0.360455		Mean	0	0.0209787	0.167672	0.245717	0.25537
	S.D.	0	0.174382	0.18222	0.213356	0.30355		S.D.	0	0.132933	0.133121	0.159908	0.18287
	-Doverlap length							-Doverlap length
	Left	0 h	1 h	2 h	3 h	4 h		Right	0 h	1 h	2 h	3 h	4 h
	A4 (embryo 1)	0	-0.0153164	-0.00758395	-0.0625839	-0.0613961		A4 (embryo 1)	0	-0.0629442	-0.136603	-0.240088	-0.353089
	A4 (embryo 2)	0	-0.207926	-0.354823	-0.358367	-0.308868		A4 (embryo 2)	0	0.0229193	-0.0319468	-0.0435432	-0.069018
	A4 (embryo 3)	0	0.0012841	0.0137622	0.0267567	-0.027343		A4 (embryo 3)	0	-0.030166	-0.0148731	-0.0754877	-0.0197742
	A3 (embryo 1)	0	0.0352092	-0.0501683	-0.0686043	-0.0302167		A3 (embryo 1)	0	-0.0198173	-0.0767807	-0.123528	-0.162756
	A3 (embryo 2)	0	-0.0242252	-0.0386315	-0.486183	-0.503426		A3 (embryo 2)	0	-0.109006	-0.208995	-0.180855	-0.229744
	A3 (embryo 3)	0	-0.0607434	-0.120431	-0.215695	-0.285124		A3 (embryo 3)	0	0.00533319	-0.113793	-0.25906	-0.316072
	Mean	0	-0.0452863	-0.0929792	-0.194113	-0.202729		Mean	0	-0.0322802	-0.0971653	-0.15376	-0.191742
	S.D.	0	0.0856514	0.136227	0.197274	0.194406		S.D.	0	0.0478512	0.0718036	0.0877075	0.132973
2. Inner cell array (A1-2)	Dcell array length							Dcell array length
	Left	0 h	1 h	2 h	3 h	4 h		Right	0 h	1 h	2 h	3 h	4 h
	A2 (embryo 1)	0	-0.0215081	-0.0195769	-0.039702	-0.110401		A2 (embryo 1)	0	-0.0078465	0.0283681	0.0894037	0.0153037
	A2 (embryo 2)	0	0.049234	0.0422365	0.0800792	0.112857		A2 (embryo 2)	0	0.070587	0.133399	0.130729	0.144629
	A2 (embryo 3)	0	0.122165	0.175933	0.121385	-0.0394353		A2 (embryo 3)	0	0.0278016	0.159211	0.0703732	0.0199947
	A1 (embryo 1)	0	0.0476199	0.0270064	0.0138664	-0.00223903		A1 (embryo 1)	0	-0.07677	-0.131965	-0.153564
	A1 (embryo 2)	0	0.0853838	0.0590092	0.0404115	-0.112716		A1 (embryo 2)	0	-0.0672684	0.0430492	0.00230034	-0.0795916
	Mean	0	0.0565789	0.0569216	0.0432081	-0.0303867		Mean	0	-0.0106993	0.0464124	0.0278484	0.025084
	S.D.	0	0.0532987	0.0726818	0.0616725	0.0929694		S.D.	0	0.0625766	0.114505	0.111518	0.0919593
	Dcell length							Dcell length
	Left	0 h	1 h	2 h	3 h	4 h		Right	0 h	1 h	2 h	3 h	4 h
	A2 (embryo 1)	0	-0.00105335	0.08065	0.155609	0.103661		A2 (embryo 1)	0	0.125662	0.0689608	0.21689	0.21486
	A2 (embryo 2)	0	0.119976	0.209656	0.255532	0.289954		A2 (embryo 2)	0	0.317684	0.55996	0.683397	0.613875
	A2 (embryo 3)	0	0.0680291	0.157192	0.148184	0.00639506		A2 (embryo 3)	0	0.0160032	0.106645	0.0439856	-0.00654592
	A1 (embryo 1)	0	0.00862597	0.045723	0.219695	0.156636		A1 (embryo 1)	0	0.171261	0.341687	0.328685
	A1 (embryo 2)	0	0.113888	0.12977	0.173693	-0.0216417		A1 (embryo 2)	0	-0.043208	0.205601	0.175023	0.0609151
	Mean	0	0.0618932	0.124598	0.190543	0.107001		Mean	0	0.11748	0.256571	0.289596	0.220776
	S.D.	0	0.0568208	0.0641809	0.0457493	0.125117		S.D.	0	0.140676	0.199727	0.242562	0.277964
	-Doverlap length							-Doverlap length
	Left	0 h	1 h	2 h	3 h	4 h		Right	0 h	1 h	2 h	3 h	4 h
	A2 (embryo 1)	0	-0.0309626	-0.108337	-0.194386	-0.21899		A2 (embryo 1)	0	-0.151542	-0.0605851	-0.138066	-0.223945
	A2 (embryo 2)	0	-0.0732452	-0.175864	-0.185758	-0.191075		A2 (embryo 2)	0	-0.252681	-0.426151	-0.563705	-0.482173
	A2 (embryo 3)	0	0.0586918	0.0225776	-0.0260743	-0.043953		A2 (embryo 3)	0	-0.0240141	0.0219279	-0.00191463	0.00648101
	A1 (embryo 1)	0	0.0417072	-0.0334774	-0.22275	-0.182586		A1 (embryo 1)	0	-0.239603	-0.463857	-0.484451
	A1 (embryo 2)	0	-0.0572237	-0.100152	-0.142457	-0.0824473		A1 (embryo 2)	0	-0.0342476	-0.15254	-0.178501	-0.150995
	Mean	0	-0.0122065	-0.0790506	-0.154285	-0.14381		Mean	0	-0.140417	-0.216241	-0.273328	-0.212658
	S.D.	0	0.0592396	0.0759621	0.0772401	0.0760369		S.D.	0	0.108842	0.218167	0.239711	0.203789
